# Supplementary material for: Echoes in the Deep: Revealing Influenza A Viruses' Persistence and Microbial Associations in Aquatic Ecosystems
Source: Transbound Emerg Dis. 2025 Oct 1;2025:5586400. doi: 10.1155/tbed/5586400 (PMC12507488; doi:10.1155/tbed/5586400)
Supplement: Supporting Information — 1 provides detailed information about the data deposited in the National Center for Biotechnology Information Sequence Read Archive database, as mentioned in the Data Validity Statement. [file 5586400.f1.csv]

accession	study	object_status	bioproject_accession	biosample_accession	library_ID	title	library_strategy	library_source	library_selection	library_layout	platform	instrument_model	design_description	filetype	filename	filename2
SRR32314324	SRP563311	new	PRJNA1221097	SAMN46727242	SEAA	metagenome	WGS	METAGENOMIC	RANDOM	paired	ILLUMINA	Illumina NovaSeq 6000	seawater metagenome	fastq	SEAA_1.fq.gz	SEAA_2.fq.gz
SRR32314323	SRP563311	new	PRJNA1221097	SAMN46727243	SEAB	metagenome	WGS	METAGENOMIC	RANDOM	paired	ILLUMINA	Illumina NovaSeq 6000	seawater metagenome	fastq	SEAB_1.fq.gz	SEAB_2.fq.gz
SRR32314312	SRP563311	new	PRJNA1221097	SAMN46727244	SEAC	metagenome	WGS	METAGENOMIC	RANDOM	paired	ILLUMINA	Illumina NovaSeq 6000	seawater metagenome	fastq	SEAC_1.fq.gz	SEAC_2.fq.gz
SRR32314301	SRP563311	new	PRJNA1221097	SAMN46727245	SEAD	metagenome	WGS	METAGENOMIC	RANDOM	paired	ILLUMINA	Illumina NovaSeq 6000	seawater metagenome	fastq	SEAD_1.fq.gz	SEAD_2.fq.gz
SRR32314290	SRP563311	new	PRJNA1221097	SAMN46727246	SEAF	metagenome	WGS	METAGENOMIC	RANDOM	paired	ILLUMINA	Illumina NovaSeq 6000	seawater metagenome	fastq	SEAF_1.fq.gz	SEAF_2.fq.gz
SRR32314289	SRP563311	new	PRJNA1221097	SAMN46727247	SEAE	metagenome	WGS	METAGENOMIC	RANDOM	paired	ILLUMINA	Illumina NovaSeq 6000	seawater metagenome	fastq	SEAE_1.fq.gz	SEAE_2.fq.gz
SRR32314288	SRP563311	new	PRJNA1221097	SAMN46727248	SEAG	metagenome	WGS	METAGENOMIC	RANDOM	paired	ILLUMINA	Illumina NovaSeq 6000	seawater metagenome	fastq	SEAG_1.fq.gz	SEAG_2.fq.gz
SRR32314287	SRP563311	new	PRJNA1221097	SAMN46727249	SEAH	metagenome	WGS	METAGENOMIC	RANDOM	paired	ILLUMINA	Illumina NovaSeq 6000	seawater metagenome	fastq	SEAH_1.fq.gz	SEAH_2.fq.gz
SRR32314286	SRP563311	new	PRJNA1221097	SAMN46727250	Fdxcl.1	metagenome	WGS	METAGENOMIC	RANDOM	paired	ILLUMINA	Illumina NovaSeq 6000	freshwater metagenome	fastq	Fdxcl.1_1.fq.gz	Fdxcl.1_2.fq.gz
SRR32314285	SRP563311	new	PRJNA1221097	SAMN46727251	Fdxcl.2	metagenome	WGS	METAGENOMIC	RANDOM	paired	ILLUMINA	Illumina NovaSeq 6000	freshwater metagenome	fastq	Fdxcl.2_1.fq.gz	Fdxcl.2_2.fq.gz
SRR32314322	SRP563311	new	PRJNA1221097	SAMN46727252	Fdxcl.3	metagenome	WGS	METAGENOMIC	RANDOM	paired	ILLUMINA	Illumina NovaSeq 6000	freshwater metagenome	fastq	Fdxcl.3_1.fq.gz	Fdxcl.3_2.fq.gz
SRR32314321	SRP563311	new	PRJNA1221097	SAMN46727253	Fdxcl.4	metagenome	WGS	METAGENOMIC	RANDOM	paired	ILLUMINA	Illumina NovaSeq 6000	freshwater metagenome	fastq	Fdxcl.4_1.fq.gz	Fdxcl.4_2.fq.gz
SRR32314320	SRP563311	new	PRJNA1221097	SAMN46727254	Fdxcl.5	metagenome	WGS	METAGENOMIC	RANDOM	paired	ILLUMINA	Illumina NovaSeq 6000	freshwater metagenome	fastq	Fdxcl.5_1.fq.gz	Fdxcl.5_2.fq.gz
SRR32314319	SRP563311	new	PRJNA1221097	SAMN46727255	Fdxcl.6	metagenome	WGS	METAGENOMIC	RANDOM	paired	ILLUMINA	Illumina NovaSeq 6000	freshwater metagenome	fastq	Fdxcl.6_1.fq.gz	Fdxcl.6_2.fq.gz
SRR32314318	SRP563311	new	PRJNA1221097	SAMN46727256	Fdxcl.7	metagenome	WGS	METAGENOMIC	RANDOM	paired	ILLUMINA	Illumina NovaSeq 6000	freshwater metagenome	fastq	Fdxcl.7_1.fq.gz	Fdxcl.7_2.fq.gz
SRR32314317	SRP563311	new	PRJNA1221097	SAMN46727257	Fdxcl.8	metagenome	WGS	METAGENOMIC	RANDOM	paired	ILLUMINA	Illumina NovaSeq 6000	freshwater metagenome	fastq	Fdxcl.8_1.fq.gz	Fdxcl.8_2.fq.gz
SRR32314316	SRP563311	new	PRJNA1221097	SAMN46727258	Fdxcl.9	metagenome	WGS	METAGENOMIC	RANDOM	paired	ILLUMINA	Illumina NovaSeq 6000	freshwater metagenome	fastq	Fdxcl.9_1.fq.gz	Fdxcl.9_2.fq.gz
SRR32314315	SRP563311	new	PRJNA1221097	SAMN46727259	Fdxcl.10	metagenome	WGS	METAGENOMIC	RANDOM	paired	ILLUMINA	Illumina NovaSeq 6000	freshwater metagenome	fastq	Fdxcl.10_1.fq.gz	Fdxcl.10_2.fq.gz
SRR32314314	SRP563311	new	PRJNA1221097	SAMN46727260	Fdxcl.11	metagenome	WGS	METAGENOMIC	RANDOM	paired	ILLUMINA	Illumina NovaSeq 6000	freshwater metagenome	fastq	Fdxcl.11_1.fq.gz	Fdxcl.11_2.fq.gz
SRR32314313	SRP563311	new	PRJNA1221097	SAMN46727261	Fdxcl.12	metagenome	WGS	METAGENOMIC	RANDOM	paired	ILLUMINA	Illumina NovaSeq 6000	freshwater metagenome	fastq	Fdxcl.12_1.fq.gz	Fdxcl.12_2.fq.gz
SRR32314311	SRP563311	new	PRJNA1221097	SAMN46727262	Fdxcl.13	metagenome	WGS	METAGENOMIC	RANDOM	paired	ILLUMINA	Illumina NovaSeq 6000	freshwater metagenome	fastq	Fdxcl.13_1.fq.gz	Fdxcl.13_2.fq.gz
SRR32314310	SRP563311	new	PRJNA1221097	SAMN46727263	Fdxcl.14	metagenome	WGS	METAGENOMIC	RANDOM	paired	ILLUMINA	Illumina NovaSeq 6000	freshwater metagenome	fastq	Fdxcl.14_1.fq.gz	Fdxcl.14_2.fq.gz
SRR32314309	SRP563311	new	PRJNA1221097	SAMN46727264	Fdxcl.15	metagenome	WGS	METAGENOMIC	RANDOM	paired	ILLUMINA	Illumina NovaSeq 6000	freshwater metagenome	fastq	Fdxcl.15_1.fq.gz	Fdxcl.15_2.fq.gz
SRR32314308	SRP563311	new	PRJNA1221097	SAMN46727265	A	metagenome	WGS	METATRANSCRIPTOMIC	RANDOM	paired	ILLUMINA	Illumina NovaSeq 6000	seawater Macrotranscriptome	fastq	A_1.fq.gz	A_2.fq.gz
SRR32314307	SRP563311	new	PRJNA1221097	SAMN46727266	B	metagenome	WGS	METATRANSCRIPTOMIC	RANDOM	paired	ILLUMINA	Illumina NovaSeq 6000	seawater Macrotranscriptome	fastq	B_1.fq.gz	B_2.fq.gz
SRR32314306	SRP563311	new	PRJNA1221097	SAMN46727267	C	metagenome	WGS	METATRANSCRIPTOMIC	RANDOM	paired	ILLUMINA	Illumina NovaSeq 6000	seawater Macrotranscriptome	fastq	C_1.fq.gz	C_2.fq.gz
SRR32314305	SRP563311	new	PRJNA1221097	SAMN46727268	D	metagenome	WGS	METATRANSCRIPTOMIC	RANDOM	paired	ILLUMINA	Illumina NovaSeq 6000	seawater Macrotranscriptome	fastq	D_1.fq.gz	D_2.fq.gz
SRR32314304	SRP563311	new	PRJNA1221097	SAMN46727269	F	metagenome	WGS	METATRANSCRIPTOMIC	RANDOM	paired	ILLUMINA	Illumina NovaSeq 6000	seawater Macrotranscriptome	fastq	F_1.fq.gz	F_2.fq.gz
SRR32314303	SRP563311	new	PRJNA1221097	SAMN46727270	E	metagenome	WGS	METATRANSCRIPTOMIC	RANDOM	paired	ILLUMINA	Illumina NovaSeq 6000	seawater Macrotranscriptome	fastq	E_1.fq.gz	E_2.fq.gz
SRR32314302	SRP563311	new	PRJNA1221097	SAMN46727271	G	metagenome	WGS	METATRANSCRIPTOMIC	RANDOM	paired	ILLUMINA	Illumina NovaSeq 6000	seawater Macrotranscriptome	fastq	G_1.fq.gz	G_2.fq.gz
SRR32314300	SRP563311	new	PRJNA1221097	SAMN46727272	H	metagenome	WGS	METATRANSCRIPTOMIC	RANDOM	paired	ILLUMINA	Illumina NovaSeq 6000	seawater Macrotranscriptome	fastq	H_1.fq.gz	H_2.fq.gz
SRR32314299	SRP563311	new	PRJNA1221097	SAMN46727273	Fdxcl_2	metagenome	WGS	METATRANSCRIPTOMIC	RANDOM	paired	ILLUMINA	Illumina NovaSeq 6000	freshwater Macrotranscriptome	fastq	Fdxcl_2_1.fq.gz	Fdxcl_2_2.fq.gz
SRR32314298	SRP563311	new	PRJNA1221097	SAMN46727274	Fdxcl_3	metagenome	WGS	METATRANSCRIPTOMIC	RANDOM	paired	ILLUMINA	Illumina NovaSeq 6000	freshwater Macrotranscriptome	fastq	Fdxcl_3_1.fq.gz	Fdxcl_3_2.fq.gz
SRR32314297	SRP563311	new	PRJNA1221097	SAMN46727275	Fdxcl_5	metagenome	WGS	METATRANSCRIPTOMIC	RANDOM	paired	ILLUMINA	Illumina NovaSeq 6000	freshwater Macrotranscriptome	fastq	Fdxcl_5_1.fq.gz	Fdxcl_5_2.fq.gz
SRR32314296	SRP563311	new	PRJNA1221097	SAMN46727276	Fdxcl_7	metagenome	WGS	METATRANSCRIPTOMIC	RANDOM	paired	ILLUMINA	Illumina NovaSeq 6000	freshwater Macrotranscriptome	fastq	Fdxcl_7_1.fq.gz	Fdxcl_7_2.fq.gz
SRR32314295	SRP563311	new	PRJNA1221097	SAMN46727277	Fdxcl_9	metagenome	WGS	METATRANSCRIPTOMIC	RANDOM	paired	ILLUMINA	Illumina NovaSeq 6000	freshwater Macrotranscriptome	fastq	Fdxcl_9_1.fq.gz	Fdxcl_9_2.fq.gz
SRR32314294	SRP563311	new	PRJNA1221097	SAMN46727278	Fdxcl_10	metagenome	WGS	METATRANSCRIPTOMIC	RANDOM	paired	ILLUMINA	Illumina NovaSeq 6000	freshwater Macrotranscriptome	fastq	Fdxcl_10_1.fq.gz	Fdxcl_10_2.fq.gz
SRR32314293	SRP563311	new	PRJNA1221097	SAMN46727279	Fdxcl_11	metagenome	WGS	METATRANSCRIPTOMIC	RANDOM	paired	ILLUMINA	Illumina NovaSeq 6000	freshwater Macrotranscriptome	fastq	Fdxcl_11_1.fq.gz	Fdxcl_11_2.fq.gz
SRR32314292	SRP563311	new	PRJNA1221097	SAMN46727280	Fdxcl_14	metagenome	WGS	METATRANSCRIPTOMIC	RANDOM	paired	ILLUMINA	Illumina NovaSeq 6000	freshwater Macrotranscriptome	fastq	Fdxcl_14_1.fq.gz	Fdxcl_14_2.fq.gz
SRR32314291	SRP563311	new	PRJNA1221097	SAMN46727281	Fdxcl_15	metagenome	WGS	METATRANSCRIPTOMIC	RANDOM	paired	ILLUMINA	Illumina NovaSeq 6000	freshwater Macrotranscriptome	fastq	Fdxcl_15_1.fq.gz	Fdxcl_15_2.fq.gz
